# Supplementary material for: Indonesian Ginger (Bangle) Extract Promotes Neurogenesis of Human Neural Stem Cells through WNT Pathway Activation
Source: Int J Mol Sci. 2020 Jul 5;21(13):4772. doi: 10.3390/ijms21134772 (PMC7369972; doi:10.3390/ijms21134772)
Supplement: Supplementary file 1 [file ijms-21-04772-s001.zip]

Archive with 5 entries (4 files):
- Supplemental_Table S2.xlsx
- __MACOSX/
- __MACOSX/._Supplemental_Table S2.xlsx
- Supplemental Figures and Tables_IJMS.pdf
- __MACOSX/._Supplemental Figures and Tables_IJMS.pdf
