# Supplementary material for: Indonesian Ginger (Bangle) Extract Promotes Neurogenesis of Human Neural Stem Cells through WNT Pathway Activation
Source: Int J Mol Sci. 2020 Jul 5;21(13):4772. doi: 10.3390/ijms21134772 (PMC7369972; doi:10.3390/ijms21134772)
Supplement: Supplementary file 1 [file ijms-21-04772-s001.zip › Supplemental_Table S2.xlsx]

## Sheet: Sheet1
Up regurated genes (Fold > 1.3, P < 0.05)								Down regurated genes (Fold < 0.7, P < 0.05)
GeneSymbol	Fold (BanEx/DMSO)	P-value		GeneSymbol	Fold (cBan/DMSO)	P-value		GeneSymbol	Fold (BanEx/DMSO)	P-value		GeneSymbol	Fold (cBan/DMSO)	P-value
PTPRJ	3.71858	0.00826515		LOC728290	7.22405	0.0237958		lnc-AGAP10-3	0.048697	0.0392106		LINC00347	0.251193	0.010058
lnc-PAPOLG-1	3.50922	0.0172233		LOC100506321	7.0678	0.000460132		lnc-PDZD7-4	0.0502035	0.00141077		GAB3	0.308332	0.0258179
MTRR	3.47079	0.000890285		LOC102723430	7.01639	0.03327		OR5E1P	0.0585995	0.0382626		LINC00887	0.322689	0.0339253
HS1BP3-IT1	2.93301	0.0393319		lnc-ITGAX-1	6.02734	0.0170701		lnc-AC016722.2.1-1	0.094097	0.0130479		lnc-LRP11-1	0.337777	0.0487435
EBF3	2.80947	0.0111102		LOC115110	5.0643	0.0474408		lnc-MTX2-1	0.098324	0.0493706		SLC30A2	0.344182	0.000810096
CASZ1	2.47949	0.00213296		lnc-FNDC1-1	4.82423	0.0425204		HIGD2B	0.108502	0.0478601		NOS3	0.347184	0.0449343
lnc-HERPUD2-4	2.46628	0.0249026		lnc-FPGT-1	4.65924	0.0211781		lnc-WDR26-2	0.119185	0.00687751		FLJ38773	0.348961	0.00202297
RBM14	2.44668	0.0496054		LOC100128993	4.53832	0.0355536		LUCAT1	0.145038	0.0256823		BRWD1-AS1	0.352659	0.0447982
EOMES	2.40753	0.000629752		lnc-TRIM27-15	4.33546	0.000886651		TTC28-AS1	0.196175	0.0442151		CD19	0.354848	0.00899737
LOC339529	2.3261	0.0191416		LOC101928891	4.24298	0.0146987		lnc-C9orf107-2	0.201009	0.00509845		LOC101928921	0.356612	0.00336783
CHRM4	2.29871	0.0379616		FAM167A-AS1	4.06854	0.00312741		LOC101930611	0.215953	0.0450409		NANOS2	0.36487	0.0349196
PTCHD1	2.28772	0.0209087		EPB42	3.85457	0.00266281		APCDD1L	0.281098	0.0042998		CDS1	0.371361	0.0199578
lnc-USP31-1	2.28307	0.004185		SIDT1	3.84794	1.2659e-05		C17orf98	0.361996	0.012167		UXT	0.371912	0.0496388
lnc-AF131215.4.1-1	2.17659	0.0469924		USP17L8	3.58958	0.000575797		LOC101928741	0.404684	0.00306499		lnc-C10orf125-1	0.373475	0.0329259
RAB27B	2.16881	0.0329369		lnc-GLI2-3	3.57144	0.0155268		NFASC	0.404889	0.00483356		NOM1	0.379842	0.0358552
HELT	2.07414	0.0227218		KLF13	3.51598	0.0186644		TOR4A	0.406441	0.0261072		ETS2	0.380237	0.0273365
VCAM1	2.07007	0.000493951		PAMR1	3.49755	0.00751012		lnc-MX1-3	0.437141	0.0418458		WDR38	0.390795	0.01966
PCDHGA5	2.04878	0.0448739		HOXA4	3.47476	0.0268704		RET	0.44822	0.00338836		NCALD	0.392467	0.0184154
LOC158435	1.97685	0.0228988		DLGAP1-AS3	3.45865	0.0470641		RLTPR	0.451679	0.0223831		SRP14-AS1	0.405688	0.0236304
CDH1	1.94962	0.0388832		LOC646588	3.43907	0.00427909		MISP	0.452465	0.0279087		SLC14A2	0.411762	0.0439409
SYNPO2L	1.93709	0.0309217		MRS2P2	3.40387	0.00583472		PI3	0.460792	0.0227527		XLOC_l2_001076	0.411965	0.00282406
HES5	1.905	0.00822658		NLRP4	3.36925	0.0313237		OR4N4	0.462192	0.00257754		EVI2A	0.413515	0.0186395
DACH1	1.90313	0.000342238		lnc-LRRC31-1	3.29673	0.00101572		ARC	0.468056	0.0394324		lnc-HNF1A-1	0.413877	0.0417594
lnc-SLC35G3-1	1.90017	0.0029798		ADAM8	3.27229	0.015981		lnc-AC009365.3.1-5	0.483465	0.0335719		RAD21L1	0.413933	0.0175976
NCF1	1.8665	0.000671472		MST1	3.19832	0.0478027		ATM	0.493454	0.00532796		lnc-SUCLA2-1	0.417021	0.0470639
MAP7	1.86453	0.000386378		lnc-HNRNPA2B1-1	3.1677	0.00416724		RSPO3	0.496929	0.0261854		LOC729879	0.417605	0.0411201
MFNG	1.8627	0.00527498		lnc-C8orf56-3	3.16094	0.00444022		HOXD-AS2	0.500236	0.00133775		LOC101928652	0.435597	0.0400571
XLOC_l2_010064	1.85915	0.0244201		LINC00607	3.15076	0.00535923		RAX	0.504024	0.0305987		GPR3	0.438669	0.0206084
GPR88	1.85863	0.00809951		lnc-THEMIS-2	3.14545	0.020661		PPFIA4	0.508484	0.00323958		lnc-POU5F1B-3	0.440737	0.0302163
FAP	1.85765	0.0350108		lnc-GDF10-1	3.10392	0.0180277		lnc-ANKRD50-2	0.509524	0.0475144		LOC101927526	0.443242	0.0351998
RAB30-AS1	1.84421	0.000496718		lnc-KCTD12-1	3.08256	0.00149057		MCF2L	0.515755	0.00159677		GALNT13	0.443968	0.0075225
GDA	1.83418	0.0412926		lnc-GABPA-4	3.06903	0.0467343		GBX2	0.547614	0.0189707		LOC401188	0.446479	0.0143781
lnc-RAP1GDS1-3	1.78148	0.000232032		LOC643339	3.06351	0.00691264		lnc-ZDHHC13-3	0.561246	0.0494775		lnc-FAM120B-1	0.450961	0.0067588
lnc-GGPS1-1	1.78072	0.0293209		lnc-STK32C-1	3.0474	0.0219697		DBNDD2	0.564118	0.0139008		PARP15	0.451433	0.0305069
DHRS3	1.78071	0.0258203		BCL11A	2.99768	0.00542394		lnc-MLXIP-1	0.564519	0.0249304		LOC100505878	0.452651	0.0379937
CABP7	1.77768	0.00381998		FARP1	2.97095	0.00300054		LOC100505530	0.56938	0.0153075		LOC101928047	0.456983	0.0355603
AQP8	1.74887	0.0336122		DMGDH	2.96874	3.6135e-05		BMX	0.571512	0.0140142		TNXB	0.457988	0.0493258
CNGA3	1.73951	0.0157362		lnc-FAM113B-1	2.96694	0.00375433		lnc-AC079135.1.1-1	0.582298	0.0203829		lnc-DNAJC15-2	0.460741	0.0469227
DKFZp451B082	1.73877	0.00143978		lnc-CHD2-2	2.96211	0.00167317		XLOC_l2_011225	0.584174	0.00398508		RPP38	0.467759	0.00283028
LOC101929759	1.73204	0.00370897		F10	2.95196	0.0118002		lnc-ZNF85-1	0.589368	0.0142457		lnc-CCRN4L-7	0.472494	0.0120226
lnc-CD99L2-1	1.71991	0.0244448		lnc-SHPRH-2	2.94813	0.00616521		lnc-ADAM2-4	0.593046	0.0316253		SOX15	0.472879	0.0252964
MMEL1	1.71809	0.0264014		lnc-GLIPR1L1-1	2.93064	0.0462522		FAM196A	0.594186	0.00375039		lnc-GIP-2	0.473339	0.00193517
CDK1	1.71751	0.0385004		LOC101929416	2.92038	0.00875161		lnc-STYX-2	0.595824	0.0352582		CEP85L	0.474198	0.0142608
MYCNOS	1.71418	0.0133476		lnc-CHAF1B-2	2.91443	0.0410586		LINC01540	0.599994	0.0416205		TMCO5A	0.478598	0.0437356
HYDIN	1.70298	0.0481705		lnc-TLR4-4	2.89769	2.48395e-05		LINC01336	0.601999	0.0167567		SLC39A12-AS1	0.479009	0.0470478
C5AR1	1.70233	0.0397033		CLDN16	2.89408	0.0169995		EVA1A	0.603519	0.00634105		LEPR	0.480869	0.0248308
ANGPT1	1.7001	0.0022561		lnc-RPL27A-1	2.8793	6.56715e-05		CABLES1	0.605931	0.00439814		LOC101930595	0.481277	0.0144461
HDAC9	1.69968	0.00387011		XLOC_l2_007191	2.87213	0.030145		XAF1	0.615232	0.0329545		LOC1720	0.483847	0.0216742
LOC101927391	1.68587	0.0465614		UCN2	2.86913	0.000122196		LGI2	0.617202	0.000746437		lnc-CDK5R1-1	0.4864	0.0291094
GREM1	1.68155	0.0215202		lnc-KLHDC5-1	2.8635	0.00316199		LOC101927078	0.620039	0.00971882		LINC00332	0.489459	0.0315045
RMST	1.68081	0.0383994		LINC01342	2.86102	0.0375517		LINC00575	0.629569	0.0377457		ZNF541	0.49283	0.0423518
FEZF2	1.67536	0.0136983		XLOC_l2_000217	2.83823	0.0392441		lnc-ERICH1-5	0.632304	0.00672123		lnc-PAPSS2-2	0.492996	0.0151976
ABCC6P1	1.6703	0.0194496		SULT1C4	2.83723	0.00965925		LOC100130938	0.632468	0.00788812		MIR217HG	0.494819	0.0154132
F11R	1.67016	0.0259928		lnc-CHRNA6-1	2.81665	0.0220912		lnc-TMEM14A-2	0.635004	0.0257113		MATN3	0.499884	0.0495746
IGFBPL1	1.66949	0.0180141		lnc-DCC-2	2.78069	0.0459621		TMC6	0.635973	0.0111919		RALY	0.507721	0.0329617
CDON	1.66402	0.00800234		lnc-SUPT6H-2	2.7763	0.0113053		SUSD4	0.636886	0.00288459		LOC102723882	0.507978	0.0150361
BHLHE22	1.65729	0.00232897		NMS	2.76992	0.000510527		lnc-HMGB2-3	0.640453	0.0286047		AJAP1	0.514376	0.00826585
lnc-DYNC1I2-1	1.65709	0.0196704		CASZ1	2.75921	0.0267839		SPRY4	0.642348	0.0257585		XLOC_l2_011798	0.514889	0.0141335
ONECUT3	1.65622	0.00511821		SMIM2	2.758	0.00155178		TRIQK	0.643854	0.0285339		LOC100128668	0.517441	0.0142202
BEST3	1.65131	0.0367081		DPPA3	2.75232	0.000208714		SUFU	0.64415	0.0204658		ANKRD20A2	0.52018	0.0407373
SLMAP	1.6501	0.0353437		XLOC_l2_015585	2.71863	0.00663386		HTRA3	0.646823	0.0421024		INHBE	0.526946	0.00498537
PCDH8	1.64734	0.00613634		LOC101927043	2.69286	0.0462685		AJAP1	0.654005	0.00115372		HOXC6	0.527688	0.0255663
lnc-RHOG-2	1.64147	0.039797		IGFL1	2.6885	0.037816		SSX3	0.658842	0.0107309		lnc-ENPP1-2	0.528764	0.0456218
LINC00310	1.64063	0.0201899		EDNRA	2.68456	0.00123595		lnc-CADM2-3	0.65977	0.023699		MGC20647	0.534806	0.0408569
SERPING1	1.64034	0.0355735		LINC00202-1	2.66668	0.00342418		POLR3G	0.660355	0.0143926		LINC00499	0.537422	0.0352716
DKFZp686K1684	1.63204	0.0164492		DTX2	2.6626	0.0386785		ADAM19	0.664725	0.0197233		HERC2P9	0.543588	0.0331645
LAMP5	1.63065	0.0144802		GYLTL1B	2.66013	0.000976008		SP2-AS1	0.665961	0.0341937		XLOC_l2_011803	0.546985	0.0210361
PDE4DIP	1.62927	0.0189854		lnc-ALDH1A1-2	2.64134	0.0219646		NT5E	0.666493	0.00990069		HORMAD2	0.547361	0.00809446
FBXO6	1.62406	0.0308321		LOC100132078	2.63711	0.0292291		lnc-ZNHIT2-1	0.667207	0.0441118		CARD11	0.549341	0.0439146
ECEL1	1.62256	0.0391574		HOXB9	2.62773	0.0119233		OLIG2	0.669192	0.00162434		lnc-CD46-2	0.549845	0.0255774
FGD3	1.62098	0.013758		GPR83	2.62266	0.00669917		LOC101929625	0.669912	0.0193706		lnc-PCTP-1	0.550771	0.0309189
lnc-DKK4-1	1.60419	0.0169756		lnc-ATP2C2-1	2.60606	0.000367921		DUSP6	0.674913	0.00707813		RGSL1	0.551466	0.00416898
LINC01018	1.60198	0.0104157		lnc-GFAP-1	2.59403	0.0108488		AKAP2	0.677848	4.71474e-05		VENTXP7	0.55379	0.0479417
lnc-RPA2-1	1.60136	0.0404268		LOC101928132	2.57773	0.0223807		LOC102724190	0.681637	0.0290742		ERN1	0.554338	0.0484708
TRIM10	1.5956	0.0228282		ADRA2A	2.57361	0.0419401		P3H1	0.683251	0.0207353		lnc-OIP5-1	0.559327	0.0209267
NPY2R	1.59294	0.00907532		OR52W1	2.56445	0.00328747		VTRNA1-1	0.685021	0.0381644		TP73	0.560048	0.0131032
lnc-CLEC3A-4	1.58564	0.0342654		LINC01107	2.51969	0.00670704		NSG1	0.68555	0.0177571		XLOC_l2_015879	0.567817	0.0155998
MYT1	1.5797	0.0404521		ZDHHC8P1	2.51731	0.0159436		KLHL29	0.688282	0.0184102		lnc-AC145676.2.1-1	0.571514	0.0253194
XLOC_l2_003133	1.57966	0.0116153		SMAD1-AS1	2.51415	0.000794932		MPPED1	0.688965	0.0243984		lnc-C5orf43-3	0.572272	0.0147087
lnc-PHYHIPL-1	1.5796	0.0390835		lnc-SGCG-5	2.50866	0.000335799		HMCN2	0.689047	0.0105714		lnc-SLC1A7-1	0.576597	0.000128083
lnc-COG1-1	1.57952	0.0130584		KLF4	2.50415	0.00825684		RGCC	0.689391	0.00556419		LOC102723429	0.57723	0.031001
lnc-HAPLN1-1	1.57747	0.0391597		TAS2R5	2.50089	0.0184466		SLC2A3	0.690107	0.00654173		CLEC2A	0.582989	0.0125763
ZNF295-AS1	1.57683	0.00246262		NHLH1	2.4987	0.00256033		CLCF1	0.690447	0.0205688		lnc-PPAPDC3-2	0.591497	0.00723402
lnc-PEA15-1	1.57593	0.0423166		RORA-AS2	2.49485	0.0413291		NRK	0.692143	0.0449779		lnc-CEBPB-4	0.594264	0.0286009
MYCN	1.55175	0.0161435		SHISA2	2.49269	0.00200229		OR4N2	0.694296	0.0230021		LOC654841	0.595787	0.00158917
MOB3B	1.55159	0.00155277		HELT	2.49125	0.0483728		KRT86	0.69487	0.0155366		XYLB	0.596861	0.0192647
SHD	1.54819	0.0264041		LINC00901	2.46332	0.0294252		PDGFA	0.696508	0.00147323		LOC286154	0.597154	0.0139731
LIX1	1.54675	0.016502		lnc-TPX2-1	2.46159	0.00997299		CCND1	0.697954	0.00672755		PLCH1-AS1	0.599049	0.0369866
PRODH	1.54024	0.021799		C19orf33	2.45988	0.0461944		lnc-HPCAL1-1	0.698205	0.0440793		LINC01019	0.600468	0.0066884
BLCAP	1.53922	0.0375643		LOC100129603	2.45541	0.00893455		KCNA2	0.69897	0.0130709		lnc-DOPEY1-1	0.602104	0.00496723
GADD45G	1.53702	0.0428299		MLKL	2.44824	0.00541509		C1orf194	0.699996	0.0328498		MAL2	0.609226	0.0464531
GSX2	1.53631	0.0465625		NPY5R	2.43852	0.000653635						LRRC8C	0.611776	0.0235103
RGAG1	1.53366	0.0453979		LOC101927504	2.42387	0.0114347						LATS1	0.613372	0.00266977
LOC283728	1.53219	0.00768066		GABRQ	2.42311	0.0268898						lnc-USP40-1	0.615314	0.0394565
SPDYE2	1.52927	0.0351432		FGF8	2.41555	0.000291201						SVEP1	0.619939	0.0303675
LINC00341	1.52925	0.00440029		GUCY2F	2.40742	0.0232156						LOC100130938	0.620516	0.0215015
LOC100287846	1.52284	0.0127442		lnc-PRPF19-1	2.4056	0.0226386						lnc-MLXIP-1	0.621209	0.0215705
LOC102725415	1.51953	0.0436656		lnc-ABI3-1	2.40336	0.018104						GBX2	0.622153	0.0471924
lnc-EIF2B5-1	1.51646	0.0070274		UMODL1	2.39816	0.00069958						lnc-FANCC-1	0.624059	0.0236951
lnc-TIMM9-2	1.51626	0.0139045		WDR72	2.39385	0.0269961						lnc-FAM192A-2	0.624389	0.0375845
EXPH5	1.51613	0.0346076		LOC285629	2.3922	0.0186816						TBC1D3B	0.628553	0.00179672
LOC101927490	1.51548	0.00793174		FAM198A	2.39007	0.0481934						NPHP3-AS1	0.629506	0.0439789
C11orf87	1.51534	0.0284676		LOC642852	2.38747	0.00854838						CD8A	0.629701	0.0315912
GFAP	1.51349	0.0184234		lnc-DCUN1D1-2	2.38648	0.0241764						LINC00654	0.63012	0.0323965
STARD8	1.51249	0.00586036		NPSA	2.38318	0.00434303						SYNJ2	0.633144	0.0235961
PXDNL	1.50888	0.00994446		LOC100506563	2.383	0.00389822						FOXD4L5	0.634354	0.023613
TESC	1.50878	0.011857		LINC00243	2.38262	0.0169598						HILS1	0.636559	0.0488783
BMF	1.50835	0.0357565		AGFG2	2.38064	0.036585						FERMT1	0.638932	0.0295925
EFNA1	1.50723	0.0301505		NLRC3	2.37467	0.0418796						LOC100132474	0.640258	0.0294215
lnc-CRIPAK-1	1.50523	0.0386162		lnc-ZNF623-1	2.37201	0.00570368						lnc-POU4F2-2	0.641514	0.0184433
OR2M7	1.50207	0.039579		LOC101060157	2.36273	0.0436621						lnc-NR5A1-1	0.643258	0.0483712
EID3	1.50086	0.0208889		AWAT2	2.34813	0.00367124						lnc-TCF7-3	0.64565	0.00361127
lnc-C16orf45-1	1.49834	0.0287947		XLOC_l2_013461	2.33864	0.0425967						LOC100996654	0.647369	0.0409874
KIAA1456	1.49651	0.0442029		lnc-C10orf120-2	2.3384	0.00410528						LGI2	0.64849	0.0259655
S1PR1	1.49631	0.0445823		lnc-POLR2B-2	2.33822	0.0451782						lnc-EIF2AK4-2	0.648789	0.0334405
FAM46B	1.49538	0.0164494		ALOX5	2.33778	0.0390584						LOC100128310	0.650098	0.0329934
lnc-PAX6-1	1.49445	0.0347937		lnc-F8A2-1	2.33662	0.00784677						KCNA2	0.652172	0.0208434
lnc-RP11-201M22.1.1-2	1.49381	0.00737692		LINC01266	2.32811	5.25909e-05						CD99	0.652958	0.0468418
CRB1	1.49275	0.0293216		UNQ6494	2.32012	0.0224826						OR1J1	0.65342	0.0260724
RALYL	1.49271	0.0421359		MS4A2	2.31926	0.00051502						LINC01094	0.654622	0.0114918
DLX2	1.49074	0.0265518		lnc-EEPD1-1	2.31439	0.0154301						XLOC_l2_010239	0.656904	0.0178965
lnc-CITED2-1	1.48873	0.019423		CELSR1	2.30815	0.0446408						lnc-RPGRIP1-2	0.662855	0.0487196
KDM2B	1.48779	0.0116799		FERD3L	2.29106	0.0313747						lnc-CLEC18B-3	0.662979	0.0313263
EGFLAM	1.48178	0.00802619		LINC01038	2.28618	0.00490784						CCDC144NL-AS1	0.664482	0.000743393
FRMD4B	1.48015	0.0158567		ADAMTS6	2.28344	0.0138025						WFDC1	0.665328	0.0402702
lnc-C5orf25-1	1.47971	0.0230024		lnc-LPHN2-1	2.28224	0.00618038						lnc-HIST4H4-2	0.666322	0.0128116
AOC3	1.478	0.0432152		FTH1P18	2.27445	0.0276612						LOC101927418	0.667812	0.0435266
LOC101928092	1.47487	0.0418307		MAGEA8-AS1	2.27429	0.0084676						lnc-TAOK3-7	0.671052	0.009928
VSTM2L	1.47128	0.00430385		lnc-DAP-2	2.269	0.00354053						CABLES1	0.672834	0.0332268
LOC101929547	1.46865	0.0290322		OPCML	2.2644	0.0459281						lnc-MKKS-3	0.674999	0.0253729
ZNF852	1.46535	0.0473447		OK/SW-CL.58	2.25805	0.0155896						DENND4C	0.677137	0.00934761
lnc-RGL4-4	1.46477	0.0385448		lnc-RTN3-2	2.25799	0.00921338						VSIG10	0.677407	0.0348624
lnc-EIF4E3-1	1.46368	0.0343022		FERMT3	2.25781	0.0287489						lnc-PFDN1-1	0.678005	0.0256744
HID1	1.46062	0.0208952		LOC101929726	2.25599	0.0390132						OR1L6	0.680175	0.00497268
DCX	1.45798	0.0464849		lnc-ROPN1B-2	2.25521	0.0160312						HGD	0.680626	0.00566585
lnc-SLC7A7-1	1.45786	0.0387142		FBP1	2.25505	0.00719417						LOC102725386	0.682606	0.0255488
XLOC_l2_008221	1.45387	0.0123073		C1orf116	2.25074	0.0122986						FRY	0.682736	0.0455739
lnc-KBTBD5-2	1.45201	0.0196445		CDCA5	2.23742	0.00166335						LOC100506999	0.687007	0.0192872
LOC100129380	1.45099	0.0401219		lnc-CLEC3A-2	2.23548	0.0420446						STAT5A	0.689006	0.0497803
SMCR5	1.45027	0.00831931		KIR3DL3	2.23434	0.0026686						CLDN11	0.689312	0.0318602
DUSP10	1.44994	0.0344445		IL19	2.22886	0.0189472						PABPC1L	0.690494	0.00261933
lnc-SUPT3H-1	1.44983	0.00861802		LINC00304	2.20499	0.0158728						SPRY4	0.694909	0.0411416
XLOC_l2_013873	1.4467	0.0385553		LOC102724329	2.19221	0.0292511						lnc-PLCB4-2	0.696065	0.0279438
TOX2	1.443	0.011764		NOTUM	2.18689	0.0082844						CYB5R2	0.697067	0.0472924
XLOC_l2_013116	1.44089	0.022859		lnc-HCRTR1-2	2.18107	0.0137201						lnc-RP11-366L20.2.1-1	0.698113	0.0304179
SDHC	1.43245	0.0435836		lnc-C4orf52-1	2.17224	0.049033						lnc-MAEA-1	0.698412	0.0467849
LINC00884	1.43083	0.00852245		LOC63930	2.1652	0.011232						LOC101929066	0.699173	0.042167
SP100	1.42916	0.0118743		VSIG8	2.16478	0.0043528						STXBP5-AS1	0.699839	0.0356075
RAB3C	1.42648	0.0339941		lnc-FAM54B-1	2.16197	0.0440407
DPM2	1.42357	0.0272627		lnc-CSTB-1	2.15971	0.0056474
KCNIP3	1.42182	0.0218003		GUCY1A3	2.154	0.0284551
ZNF620	1.41748	0.046373		EPN2-AS1	2.15249	0.0131498
lnc-GNRHR2-1	1.4156	0.0213534		XLOC_l2_010679	2.15197	0.0164309
BST2	1.41449	0.0347408		LOC101928540	2.14903	0.00111354
LINC00240	1.41335	0.0351976		LOC101929207	2.14898	0.0168712
INHBB	1.4129	0.0455388		FAM106A	2.14271	0.0290051
SPAG5-AS1	1.40916	0.019179		LOC284379	2.1426	0.00347491
UCN3	1.40765	0.00611891		SNORD113-5	2.13358	0.0246006
RGS16	1.40277	0.00605945		PTPRG-AS1	2.13112	0.02306
RASD1	1.40141	0.00163993		lnc-CD83-3	2.12846	0.00886488
TAC3	1.40128	0.0304024		lnc-AL136219.1-3	2.12584	0.00788473
PRDM16	1.40097	0.0128887		MC5R	2.12566	0.0350781
LOC100240734	1.39931	0.0176285		WBP2NL	2.12435	0.0145851
LOC100129940	1.39569	0.0395485		lnc-HPS4-2	2.12088	0.0336817
SNCAIP	1.39511	0.0325991		LOC101927932	2.11971	0.000461698
NMU	1.39495	0.00637797		lnc-ENTHD1-1	2.11772	0.00183223
LINC01315	1.39483	0.0101729		lnc-CDNF-1	2.11538	0.0478825
LINC00630	1.39467	0.0401422		DIO3	2.1118	0.0143167
ITGB4	1.39425	0.0117191		LOC102724917	2.11109	0.0457463
RASSF9	1.39161	0.00802983		LINC00624	2.10683	0.0226088
lnc-C9orf147-1	1.39081	0.0334892		lnc-C1orf185-2	2.10581	0.0216325
SYTL4	1.39001	0.0440953		LOC102467147	2.10549	0.0453069
IGF2	1.38748	0.00420691		LINC01260	2.10494	0.00172583
ANKRD19P	1.38435	0.0406857		MYLPF	2.10313	0.000378202
lnc-FUS-1	1.38171	0.0254368		lnc-ASB4-3	2.10021	0.00123274
KCNG1	1.38011	0.0328563		lnc-RALGAPA2-1	2.09369	0.00396156
AFF3	1.37946	0.0456534		LL22NC03-63E9.3	2.09262	0.0443983
HAAO	1.37707	0.0188395		lnc-PGGT1B-2	2.09159	0.0262742
lnc-USP12-5	1.37696	0.0482128		BAIAP2L1	2.08741	0.00431122
lnc-TCL1B-2	1.37587	0.0468518		lnc-OR5H15-1	2.08326	0.0341934
lnc-SERPINB6-2	1.37554	0.00949622		lnc-RP1L1-2	2.07912	0.00291804
lnc-PRAGMIN.1-3	1.37234	0.0423928		lnc-AC007663.1-5	2.07724	0.00411955
TMEM86A	1.37214	0.0440752		PNOC	2.07339	0.0117999
lnc-COLQ-1	1.37094	0.0212472		LOC102723392	2.07133	0.0227187
LOC101927768	1.36891	0.0490661		MAPT-AS1	2.06594	0.0459954
lnc-IL17B-1	1.36808	0.0165536		PDZK1IP1	2.06549	0.0306673
GRM2	1.36756	0.0315894		NR2E3	2.06206	0.0423695
TMEM74	1.36616	0.0130586		XLOC_l2_009136	2.06199	0.0221133
ATP2B4	1.36463	0.0118962		MAP4K1	2.06034	0.00650043
N4BP2L1	1.36049	0.0165152		lnc-CRISP2-1	2.05751	0.0116917
GCNT1	1.35868	0.00123535		SNORD116-28	2.05732	0.0143296
FIGN	1.35868	0.0103581		HORMAD1	2.04997	0.00344607
lnc-C10orf122-2	1.35858	0.0423426		TTR	2.04877	0.00612225
GLIS3	1.35485	0.0170844		lnc-BCL7C-1	2.04374	0.0244614
lnc-USP8-2	1.35143	0.00633864		SSPO	2.04199	0.026471
ZC2HC1C	1.35082	0.011722		lnc-SMC1A-1	2.03827	0.0494074
ZNF292	1.35025	0.0213221		lnc-NVL-3	2.03779	0.0425216
TAF10	1.34844	0.0123484		PLXDC1	2.03624	0.0178322
LOC101930053	1.34841	0.0260966		lnc-BOLA2B-1	2.03398	0.00303534
lnc-POLR3E-2	1.3482	0.0282489		lnc-TNFRSF19-1	2.03296	0.0206005
RNA18S5	1.34784	0.0171129		C4A	2.03225	0.00834666
lnc-ATP4B-1	1.34745	0.0120841		A2ML1	2.0303	0.0402908
NPAS1	1.34702	0.0277016		KBTBD12	2.02866	0.0499022
C4orf29	1.34584	0.0141704		CASC16	2.0285	0.00541916
XLOC_l2_000706	1.3457	0.010961		OR51B5	2.02744	0.00255206
SMAD9	1.34461	0.0448236		lnc-BOD1-2	2.0221	0.0298638
SRRM3	1.34373	0.0203927		FLCN	2.02112	0.0262006
DFNB31	1.34298	0.0205862		XLOC_l2_011987	2.02073	0.000213955
GUCA1B	1.34154	0.00338441		PVRL4	2.01906	0.0399345
AQP1	1.34123	0.00579372		ICOS	2.01607	0.0051525
LOC102725381	1.34121	0.000832466		KRTAP5-10	2.01498	0.0169955
lnc-KLF6-2	1.34108	0.0305826		LOC102724508	2.01408	0.0225273
SNX29	1.33929	0.0199349		LINC01186	2.01162	0.0112953
SP8	1.33789	0.00700322		LOC101929759	2.00789	0.0238911
LOC115110	1.33326	0.000275777		lnc-AC112512.1-1	2.00605	0.0117764
NRARP	1.33261	0.00206678		lnc-C14orf23-4	2.00563	0.0342555
LOC102725254	1.33183	0.00666081		lnc-DUSP4-2	2.0041	0.0273427
lnc-AC091801.1.1-6	1.3315	0.0251455		CRTAM	1.99975	0.0454898
DAPK1	1.33062	0.0258364		LOC102725053	1.99826	0.0365894
LOC284009	1.32968	0.0178371		NTN3	1.99654	0.00779483
SP9	1.32938	0.0358899		LINC01447	1.99115	0.00108819
GEM	1.32795	0.00800583		LOC101927721	1.99107	0.0236938
PTPRG	1.32747	0.016525		TRH	1.98758	0.0251766
CCNO	1.32648	0.0190112		GPR88	1.98608	0.0312205
ACSL6	1.32639	0.0119027		FKBP5	1.98605	0.0089408
DGKB	1.32587	0.0437564		LINC01431	1.98379	0.0069836
PLD5	1.32536	0.0413919		lnc-RELL2-1	1.98239	0.0256109
lnc-RFC4-1	1.32533	0.0282958		lnc-NCOA3-9	1.97571	0.0122541
XLOC_l2_009655	1.32525	0.0297213		lnc-KRAS-1	1.97487	0.0264226
LOC403323	1.32418	0.0171665		lnc-EXD2-1	1.97124	0.0153808
ZNF257	1.32181	0.00929947		OASL	1.97116	0.0105998
RECQL5	1.32166	0.0376184		lnc-RGS7-2	1.97112	0.000377612
GOLGA2P5	1.32124	0.0370428		HYALP1	1.9702	0.047078
LIMK2	1.32	0.0210348		lnc-DTWD2-1	1.97006	0.0472712
RORA-AS1	1.31907	0.0361757		lnc-EGFLAM-2	1.96891	0.00180845
LIPG	1.31886	0.00439578		COLEC11	1.96603	0.0149262
ACVR2A	1.31841	0.0272359		RNF8	1.96461	0.0011244
PI15	1.31376	0.0292325		lnc-ZC3H12B-3	1.96458	0.0236379
TLE1	1.31303	0.00657331		RNF148	1.96039	0.00018856
PLIN5	1.31192	0.0455631		CABP7	1.95905	0.0113598
CDKN2B-AS1	1.31185	0.0299232		C10orf95	1.95275	0.00705158
SOX21	1.3114	0.033369		NCRNA00249	1.94767	0.00158472
IFIT1	1.30998	0.0108903		CDH6	1.94522	0.0386185
LIMD1-AS1	1.30916	0.0120112		OR51B6	1.94097	0.0321594
NXNL2	1.30881	0.044292		lnc-NOV-1	1.93708	0.000243244
lnc-KIAA0195-1	1.30856	0.0298015		lnc-WNT8A-2	1.9353	0.00508305
KIF16B	1.30786	0.0138176		FXYD2	1.93459	0.0314634
MPPED2	1.30743	0.0287399		XLOC_l2_013648	1.92382	0.0131943
CXXC4	1.30534	0.0310213		lnc-NKX2-5-2	1.9176	0.0363657
LOC101927056	1.30508	0.0126384		DKFZP434K028	1.91527	0.00164553
PGF	1.30415	0.0151982		lnc-GRHL2-2	1.9142	0.00132682
ATP1A1-AS1	1.30338	0.0485721		XLOC_l2_003882	1.91303	0.0314467
C2orf74	1.30325	0.0414925		LINC01353	1.91282	0.0173207
CASC15	1.30313	0.0456703		lnc-AC005493.1-1	1.91107	0.0112302
lnc-NKD2-2	1.30255	0.0403901		HMGCLL1	1.90156	0.0406815
CXCL2	1.30209	0.00356055		WSCD2	1.89665	0.0242628
SLC35F5	1.30133	0.00165506		lnc-C10orf103-2	1.89432	0.0305581
MIR7-3HG	1.30118	0.0456738		lnc-CTNNA2-2	1.89228	0.0442771
ZNF781	1.3001	0.0204451		lnc-EMID1-1	1.89004	0.0366861
				MYOD1	1.88884	0.00407017
				NPFFR1	1.88576	0.00167976
				lnc-PKN2-1	1.88272	0.0370286
				RAD51AP2	1.8809	0.0422102
				CFAP45	1.87835	0.0219854
				lnc-HRH3-1	1.87791	0.0296533
				STEAP1	1.87712	0.008943
				lnc-GPD2-1	1.87604	0.00119779
				lnc-ADAM19-1	1.87372	0.0398169
				LOC101928404	1.86585	0.0295789
				lnc-RAB3IP-1	1.86338	0.0174684
				EOMES	1.8629	0.0198495
				lnc-MAPK15-3	1.86266	0.0406441
				lnc-PTX4-2	1.8607	0.0464074
				LINC01207	1.86014	0.031434
				COL12A1	1.85526	0.00944417
				LBX2	1.85454	0.019785
				LOC102723817	1.85438	0.0173814
				LOC101927355	1.85147	0.0474407
				SMOC2	1.84738	0.0177726
				LOC100507144	1.84082	0.000512799
				LOC101928819	1.84057	0.0414453
				STEAP4	1.83882	0.0231316
				lnc-SHOX-1	1.83721	0.0284685
				LOC101927680	1.82378	0.0377643
				LINC01432	1.82145	0.0259499
				ZFHX2	1.81455	0.0128933
				FLJ36848	1.81443	0.0246877
				lnc-MSRB3-2	1.81113	0.00536701
				lnc-CLDN25-1	1.79958	0.00918117
				XLOC_l2_010687	1.79929	0.0185034
				LOC101928020	1.79815	0.031003
				lnc-C7orf11-6	1.79347	0.047691
				VLDLR	1.79295	0.00843545
				lnc-BLID-2	1.79147	0.0434412
				ZNF717	1.79085	0.00355035
				LOC100130705	1.78999	0.0355951
				lnc-ZNF708-1	1.78684	0.0149452
				LOC101929713	1.78602	0.0176742
				PADI2	1.78152	0.0275377
				LINC01588	1.78118	0.000184331
				lnc-SNX24-1	1.78075	0.0486949
				LINC00173	1.77973	0.0163087
				lnc-TRH-2	1.77899	0.0113051
				FEZF1-AS1	1.77619	0.0245567
				FAIM3	1.76999	0.0248458
				CFAP43	1.76942	0.0340657
				OR2B11	1.76689	0.0278061
				SPATC1	1.76622	0.0268295
				LOC101060085	1.76555	0.0460133
				FAM105A	1.76531	0.00434283
				KLHL38	1.7613	0.0393979
				LHX1	1.76015	0.0172088
				AGMAT	1.75839	0.0161814
				LOC338797	1.75656	0.0251457
				OR52N5	1.75575	0.00970119
				FBXO3-AS1	1.75557	0.0469124
				LINC01546	1.75355	0.0219585
				BEST3	1.74482	0.00828329
				ADAMTS16	1.74109	0.0459199
				LOC101059954	1.74058	0.0442775
				SFRP4	1.73767	0.0185702
				EVC2	1.73676	0.00150327
				lnc-CTD-2210P24.4.1-3	1.73298	0.0160101
				RUNX2	1.73021	0.0291497
				MGAT4C	1.72513	0.0444922
				lnc-SPANXN2-1	1.72487	0.00825618
				LOC101927067	1.72451	0.0272417
				TNFRSF14	1.72235	0.00653184
				lnc-TRMT112-1	1.72084	0.0363392
				TPPP3	1.72024	0.0165584
				DSPP	1.71888	0.0267501
				LOC643770	1.71627	0.0233899
				lnc-ACTR3C-2	1.71009	0.00121405
				lnc-CST9LP1-2	1.70575	0.033571
				DPY19L2P2	1.70228	0.0389203
				OR2L1P	1.70115	0.0109082
				lnc-C2CD4A-5	1.69949	0.00434211
				GFAP	1.69901	0.0409243
				SIRPB1	1.69857	0.0490538
				IFITM1	1.6958	0.0233026
				lnc-CD99L2-1	1.69141	0.0110343
				LOC100128950	1.69083	0.00185217
				lnc-MAPK6-8	1.68743	0.000535372
				ST6GALNAC6	1.68173	0.0448975
				LOC101928035	1.68099	0.0183186
				LOC101928579	1.67993	0.0208426
				MLN	1.67401	0.024781
				LOC101927377	1.67337	0.0102567
				lnc-MTR-1	1.67333	0.0391582
				lnc-GPR31-1	1.67047	0.0166474
				SAMHD1	1.66695	0.0161537
				C9orf43	1.66455	0.0431361
				CMKLR1	1.66024	0.0424941
				LOC283516	1.65962	0.00032885
				PCDH8	1.6588	0.0441675
				WIF1	1.65754	0.0182246
				lnc-GABRE-1	1.65627	0.0358912
				GAB3	1.6559	0.0261328
				lnc-PPP1R32-1	1.6557	0.0153863
				CDYL2	1.65422	0.00148498
				POMC	1.6538	0.0367785
				VSTM4	1.65232	0.0345604
				RASEF	1.65067	0.0150616
				lnc-GTF2A2-1	1.64853	0.00650446
				lnc-INTS6-1	1.64842	0.0463889
				PLA2G2C	1.64608	0.0132785
				LOC101928597	1.64222	0.00333977
				LOC101927502	1.63302	0.0293912
				lnc-TAF6-1	1.63208	0.0214186
				lnc-DLGAP1-1	1.62766	0.0213664
				SHOX	1.62741	0.015906
				CRISP3	1.62405	0.00432909
				LOC102723337	1.6226	0.030907
				LOC728114	1.62202	0.028344
				lnc-BOD1-4	1.6193	0.0307757
				OCA2	1.61915	0.0221119
				LOC101928561	1.61727	0.0382848
				LINC00324	1.61417	0.0319237
				LOC101927354	1.61184	0.0465564
				lnc-AMZ2-1	1.61087	0.0135101
				SPG20-AS1	1.61044	0.0198345
				HMX1	1.60893	0.0268626
				LOC101929562	1.60429	0.00160156
				DACH1	1.6041	0.0240335
				PPFIA2	1.60378	0.000843972
				C16orf86	1.60256	0.0293272
				OR51G2	1.60212	0.00341097
				SGCA	1.60158	0.0389314
				SNORD59A	1.59905	0.0399729
				KIR3DX1	1.59547	0.0160892
				VCAM1	1.58842	0.0272158
				lnc-MYL4-2	1.58764	0.0490653
				HYDIN	1.58762	0.047549
				CASC15	1.58082	0.0326761
				LOC100130950	1.58077	0.0482306
				PTPRC	1.58064	0.00150364
				C11orf87	1.57996	0.0195841
				GRM1	1.5782	0.0429615
				PRODH	1.57688	0.00123085
				SGCD	1.57485	0.0192709
				lnc-ANKFY1-1	1.57332	0.047741
				lnc-RP11-334E6.3.1-1	1.57297	0.00175099
				CCDC116	1.56848	0.0397682
				LCE3B	1.56497	0.00163629
				LOC102723911	1.56295	0.0267857
				SLCO5A1	1.56091	0.0217684
				lnc-RAB9B-1	1.55989	0.00885401
				RPA4	1.55878	0.0341704
				INSC	1.55681	0.0457249
				GLYCTK-AS1	1.55524	0.0380242
				LOC100507487	1.5549	0.049093
				LINC00116	1.55399	0.00108546
				lnc-FBXO47-2	1.55253	0.006154
				CNGA3	1.55078	0.0113494
				lnc-SPACA3-1	1.54866	0.0271403
				lnc-ABCD3-1	1.54758	0.0386573
				LOC79999	1.5469	0.0365222
				lnc-TLE4-2	1.54621	0.00882367
				LOC100130476	1.54555	0.0161468
				TRPC5OS	1.5419	0.0482501
				CBLN4	1.53423	0.0252977
				NIPAL2	1.534	0.00325385
				PRC1-AS1	1.53241	0.0110207
				lnc-ALPK3-1	1.52863	0.000870234
				RHBG	1.52816	0.00627669
				LOC101929125	1.52509	0.00765356
				FAN1	1.52395	0.0100965
				XLOC_l2_004594	1.52288	0.0408304
				lnc-EPSTI1-1	1.51932	0.00145051
				SYNDIG1	1.51881	0.0480322
				lnc-SLC25A6-1	1.51824	0.0131892
				NHS	1.51781	0.00146252
				lnc-IBTK-3	1.51709	0.009149
				FOXA1	1.51644	0.00856086
				MIAT	1.51562	0.0118955
				SLC5A11	1.51525	0.0394587
				lnc-C7orf11-5	1.5137	0.0209758
				LOC102724553	1.51326	0.00329145
				LOC400958	1.51204	0.010189
				MGAT1	1.51184	0.00749236
				FCGR2B	1.51057	0.00219894
				XLOC_l2_008622	1.5103	0.0437013
				lnc-TMEM130-1	1.51019	0.00915186
				TEX22	1.5097	0.0204594
				lnc-CPO-1	1.5055	0.0148076
				PSMB8-AS1	1.50426	0.0386166
				LOC101927837	1.50301	0.0371381
				ALOX12B	1.49797	0.00669199
				XLOC_l2_015700	1.49558	0.00550515
				USP27X-AS1	1.49434	0.0376063
				LYG2	1.49361	0.0324554
				lnc-SLC36A4-1	1.4935	0.0322251
				LINC00883	1.49173	0.00857856
				AIRE	1.49143	0.00717807
				LOC101928987	1.49064	0.0410032
				IGFBPL1	1.48749	0.00345652
				ANKRD33B	1.48577	0.0144789
				DCX	1.48538	0.0154999
				ELMOD1	1.48283	0.0425427
				CHD2	1.48229	0.0490647
				LOC100132215	1.4817	0.0232261
				lnc-SLC7A7-1	1.48132	0.0177083
				C6orf25	1.4812	0.0146476
				LINC00639	1.47979	0.0108129
				lnc-ERGIC2-4	1.47934	0.00297245
				LRP11	1.47875	0.0403427
				lnc-ATP11B-1	1.47633	0.0169136
				XLOC_l2_013153	1.47408	0.00167473
				SLMAP	1.47298	0.0208049
				HES5	1.47246	0.0215387
				LINC00908	1.47081	0.0096422
				HHLA2	1.46809	0.00709659
				XLOC_l2_004640	1.46738	0.00278053
				lnc-KDM4C-7	1.46663	0.0243844
				lnc-SEC13-1	1.46581	0.0234042
				BICC1	1.46546	0.0189518
				CEACAM21	1.46474	0.020629
				lnc-NFKBIL1-7	1.46427	0.0220854
				lnc-TMEM132C-5	1.46415	0.0401199
				CDON	1.46261	0.0154952
				SERPING1	1.46078	0.000333461
				lnc-PTPN14-3	1.46046	0.0243903
				C2orf48	1.46025	0.0188824
				KLRC4	1.45915	0.0157569
				PTPRN	1.45843	0.00978797
				PLD1	1.45814	0.0072936
				SCARNA10	1.45798	0.0149262
				RHBDL3	1.45604	0.0274567
				ANKDD1A	1.45459	0.0196715
				lnc-NME4-1	1.45427	0.0153272
				FRMD4B	1.45426	0.00254022
				GADD45G	1.45363	0.0231721
				TESC	1.45189	0.0220166
				KIAA1462	1.45148	0.00733783
				LAMP5	1.44995	0.00439369
				LOC101928058	1.44817	0.000297242
				LXN	1.44806	0.00619069
				lnc-KCNMB2-7	1.44567	0.042693
				PTPRCAP	1.44508	0.025166
				ELFN1	1.44454	0.0418281
				LINC00222	1.4445	0.0189589
				RAB3C	1.44434	0.00774201
				lnc-LGALS3-1	1.44292	0.00395812
				TCTE1	1.44088	0.00724675
				lnc-COL25A1-1	1.44071	0.00508405
				CRB1	1.44019	0.0281461
				FEZF2	1.44017	0.00879046
				EFNA1	1.43731	0.00248636
				CCDC64B	1.43539	0.0108219
				lnc-BASP1-3	1.435	0.0103557
				lnc-RP11-728F11.4.1-1	1.4343	0.0477666
				TOX2	1.43394	0.0200969
				TLX1NB	1.43328	0.00712182
				ALS2CR12	1.43241	0.0474281
				lnc-C9orf53-1	1.43159	0.000653599
				MTRR	1.43088	0.0249739
				HS3ST4	1.43088	0.0254282
				RIT2	1.42865	0.0360205
				FOXI3	1.42839	0.0398589
				CASC5	1.42833	0.031542
				lnc-PTPN23-1	1.4281	0.00226423
				lnc-STRA8-1	1.426	0.00381415
				DDIT4L	1.4243	0.00680573
				LINC00958	1.41897	0.0193693
				SUN3	1.41848	0.00663864
				lnc-EIF2S3L.1-3	1.41377	0.016985
				SEMA6B	1.41212	0.00457548
				PLEKHG4B	1.41178	0.0152703
				LOC100289333	1.4111	0.00453681
				USP30	1.40998	0.0106584
				lnc-SERPINB6-1	1.40833	0.0297943
				MYCN	1.40596	0.0232966
				SVILP1	1.40587	0.034545
				MBP	1.40528	0.0143065
				MEGF11	1.40419	0.00878231
				LRRC2	1.40326	0.00125771
				PEG3	1.40298	0.0151793
				LOC100506127	1.40296	0.0261157
				lnc-SNX27-2	1.40198	0.0491837
				KCNG1	1.40037	0.026545
				CAPN10-AS1	1.39338	0.0340176
				LOC283856	1.39224	0.0156799
				MFNG	1.39163	0.0196401
				CNIH3	1.39043	0.0266372
				RGS16	1.39035	0.0174148
				FLJ13224	1.38929	0.0340239
				FAM19A1	1.38785	0.00552692
				lnc-RP11-701P16.2.1-1	1.3853	0.0458181
				ALPK2	1.38501	0.0419512
				STX1B	1.38419	0.047852
				MYO7A	1.38413	0.00860201
				LIX1	1.38317	0.0280561
				SLC9A9	1.38317	0.0222436
				lnc-KIDINS220-2	1.38236	0.0314944
				FAM46B	1.3822	0.0471229
				SERPINF1	1.38147	0.00760976
				IL15RA	1.38087	0.00670562
				LINC00982	1.38013	0.0135649
				lnc-AFF1-1	1.37983	0.0236896
				SHD	1.37753	0.0236535
				DLX1	1.37589	0.000518586
				LOC101929679	1.3744	0.0299803
				SYCP1	1.37432	0.0381005
				LMO1	1.37207	0.0179093
				LINC00665	1.37115	0.0348711
				TNFRSF19	1.36921	0.0116196
				PYHIN1	1.36872	0.0444595
				SPATA18	1.36744	0.0217134
				PTPRVP	1.36644	0.00658095
				SHC2	1.36548	0.0486174
				LUZP1	1.36442	0.0375576
				C7orf31	1.36404	0.0118463
				HLA-B	1.36247	0.0377417
				ONECUT2	1.36154	0.035808
				lnc-IQSEC1-1	1.36118	0.045023
				lnc-SHOC2-1	1.35984	0.0188661
				RHBDF2	1.35948	0.0275472
				SNORA1	1.35932	0.0159192
				MOB3B	1.35852	0.0161059
				LOC101927365	1.35758	0.00317074
				PSMG4	1.35484	0.01983
				WNT7B	1.35479	0.0153602
				lnc-ZNF516-10	1.35422	0.0489267
				lnc-KLF7-1	1.35398	0.0316207
				lnc-UCK1-1	1.35284	0.0124266
				HDX	1.35159	0.0263568
				lnc-PROM1-1	1.35012	0.0229438
				SERPINA1	1.34991	0.0335275
				RPS24	1.34975	0.0266144
				LOC102467146	1.34895	0.0470889
				SZT2	1.34718	0.0231758
				ASAH2	1.34707	0.0231447
				lnc-FAM57A-1	1.34361	0.0419993
				CACNA2D2	1.34301	0.044895
				CSPG4	1.34253	0.00446783
				NPTX2	1.34228	0.0445936
				SNORD7	1.34211	0.00912174
				RDM1	1.33961	0.0192429
				CASC22	1.33946	0.0171126
				TSGA10IP	1.3389	0.00335038
				ATP2B4	1.33878	0.046998
				LOC102723403	1.33841	0.0146627
				GPD1	1.33702	0.017138
				LOC101929622	1.33688	0.0476684
				DLX6	1.33437	0.0211136
				LY6G5C	1.33364	0.0461684
				XLOC_l2_007586	1.33337	0.0196919
				ACOXL	1.33283	0.0376332
				LOC101929132	1.33206	0.0276871
				MEG3	1.33176	0.048348
				GCNT1	1.33061	0.0200155
				MUC16	1.33022	0.0147973
				ENTPD3	1.32975	0.0145273
				STAM-AS1	1.32769	0.0308898
				SOX21-AS1	1.32701	0.0302165
				H1FX-AS1	1.32591	0.0247908
				LINC00240	1.32558	0.0109785
				NMU	1.32415	0.0272023
				ANKRD26	1.32349	0.0314365
				XLOC_l2_001496	1.32307	0.00622172
				ASCL2	1.32291	0.0344707
				LINC01424	1.32255	0.00545923
				IBA57-AS1	1.32247	0.0394064
				SNCAIP	1.32182	0.029605
				SOAT2	1.32141	0.0200824
				MIR503HG	1.32132	0.0149393
				lnc-AC004980.12.1-1	1.32102	0.0492811
				lnc-NEURL1B-3	1.32058	0.0383428
				DLX2	1.32037	0.0292409
				PRKCA-AS1	1.31973	0.0108249
				ACSL6	1.319	0.00390878
				RMST	1.31836	0.0219077
				HK2	1.31697	0.00391933
				KCTD21-AS1	1.31359	0.0304396
				WDR86-AS1	1.31279	0.0142981
				lnc-ZNF37A-3	1.31262	0.0374203
				KCNIP3	1.31258	0.03012
				C10orf107	1.31257	0.012912
				INE1	1.31186	0.0106501
				CNTN2	1.31181	0.0494267
				HLA-J	1.31094	0.0444602
				FLJ26850	1.30987	0.0140448
				EFR3B	1.30614	0.0273535
				PHF20L1	1.30534	0.028285
				IFT27	1.30525	0.0338793
				PP12719	1.30266	0.011857
				SNORD32B	1.30132	0.0114168
				UGT3A1	1.30039	0.0461279
				lnc-DYNC1I2-1	1.30029	0.0309633
